# Supplementary material for: Engineering a 3D In Vitro Model of Human Gingival Tissue Equivalent with Genipin/Cytochalasin D
Source: Int J Mol Sci. 2022 Jul 3;23(13):7401. doi: 10.3390/ijms23137401 (PMC9266888; doi:10.3390/ijms23137401)
Supplement: Supplementary file 1 [file ijms-23-07401-s001.zip]

Archive with 1 entries (1 files):
- ijms-1794101-supplementary.pdf
